# Supplementary material for: Highly Reinforced Acrylic Resins for Hard Tissue Engineering and Their Suitability to Be Additively Manufactured through Nozzle-Based Photo-Printing
Source: Materials (Basel). 2023 Dec 21;17(1):37. doi: 10.3390/ma17010037 (PMC10779947; doi:10.3390/ma17010037)
Supplement: Supplementary file 1 [file materials-17-00037-s001.zip]

Archive with 1 entries (1 files):
- materials-2735336-supplementary.pdf
